# Supplementary material for: Vertical distribution of ambient air pollutants (PM2.5, PM10, NOX, and NO2); A systematic review
Source: Heliyon. 2024 Oct 24;10(21):e39726. doi: 10.1016/j.heliyon.2024.e39726 (PMC11564963; doi:10.1016/j.heliyon.2024.e39726)
Supplement: Multimedia component 2 [file mmc2.xlsx]

## Sheet: Main dataset
Study ID	Title	Year	country	City	Date of measurment	Hourly Period	Hour			Location	Data source	Height(m)	PM2.5	PM2.5(sd)	PM10	PM10(sd)	NO2	Nox	Tem©	Wind Speed	RH(%)	Barrier Type	Measurement device	Other info
1	ESTIMATION OF PM 2.5 VERTICAL DISTRIBUTION USING CUSTOMIZED UAV AND MOBILE SENSORS IN BRGY. UP CAMPUS, DILIMAN, QUEZON CITY	2018	Philippines	Quezon City	single flight						table	92.41	6.61						27.07	13.12	58.56		Unmanned Aerial Vehicles
												158.63	5.97						26.43	13.13	60.21
												195.97	5.35						26.06	13.58	61.09
												236.68	6.42						25.64	13.62	62.17
												273.85	7.68						25.32	13.72	63.25
												312.42	7						24.92	12.48	64.09
												352.04	6.94						24.39	13.63	65.65
												394.61	5.64						23.95	13.69	67.08
												441.35	4.17						23.52	13.5	68.63
2	Vertical and Horizontal Profiles of Particulate Matter and Black Carbon Near Elevated Highways Based on Unmanned Aerial Vehicle Monitoring	2001	China	Shandong	2019.2.24		17			Laojianhe	graph	0	2.2		19.5								unmanned aerial vehicles	high way
												40	9.6		19
												60	4.8		16
												120	4.2		11.8
												240	7.8		15.2
					2019.2.27		13					6	4.9		18
												10	8.8		14.5
												60	5		7
												120	4.1		7.6
												240	2.2		5.5
					2019.3.1		16			Shuniu		40	9		14.5
												65	8.4		14.3
												120	8.2		18.5
												240	7.9		15.1
3	Characteristics of vertical profiles and sources of PM2.5, P M10 and carbonaceous species in Beijing	2002	China	Beijing	10 to 25 August	24h					table	8	106.5		169.1								portable air samplers (MINIVOL, AIRMETRICS, USA)	tower
												100	89		148.5
												200	87.3		141.1
												325	75		139.4
4	Vertical dispersion of suspended particulates in urban area of Hong Kong	2003	Hong Kong		Early November 1998 to mid-January 1999	24h				Man Lai road, Shatin (open street)	table	8	71.16		101.29							buildings on both sides	Minivol Portable Air Samplers (AIRMETRICS)	canyon street & open street
												10			100.12
												18	74.08		80.54
										Hong Chong road, Hung Hom (open street)		2.5	81.94		77.17
												8	68.45		63.68
												25	70.83		69.02
										Lockhart Road, Causeway Bay (street canyon)		2.5	109.99		121.74
												21			100.49
												26	86.67		95.73
										Castle Peak road, Sham Shui Po (street canyon)		2.5	129.22		166.8
												14	84.57		104.78
5	Wintertime vertical profiles of air pollutants over a suburban area in central Taiwan	2004	Taiwan		in the winters of 1999 and 2001	every 3h	day time (10_18 LT)			Tsaoton (clear day)	graph	1					29						tethered balloon	cloudy and clear day
												50					28.5
												100					27
												275					25
							9 a.m. & 9 p.m.					1					36
												50					39
												100					34
												275					25
							night time (22_08 LT)					1					31
												50					34
												100					26
												275					21
							day time (10_18 LT)			Tsaoton (cloudy day)		1					32
												50					34
												100					33
												275					31
							9 a.m. & 9 p.m.					1					29
												50					32.5
												100					31
												275					30
							night time (22_08 LT)					1					26
												50					29
												100					28
												275					24
6	Risk Assessment for People Exposed to PM2.5 and Constituents at Different Vertical Heights in an Urban Area of Taiwan	2004	Taiwan	Taichung	10 days from 23 February to 6 March, 18 to 28 July 2014		day time				colomn	6	36		45								portable aerosol monitors	two season (day & night)
												16	37		50
												27	29		43
							night time					6	47		75
												16	48		76
												27	36		55
							day time					6	22		31
												16	22		30.5
												27	20		27
							night time					6	20		30.5
												16	20		27
												27	18		24
7	Vertical Variation of Carbonaceous Aerosols within the PM2.5 Fraction in Bangkok, Thailand	2005	Thailand	Bangkok	monsoon season	daytime (08:00– 19:00) and nighttime (20:00–07:00)	day time				table	30	7.07	2.5					30.34	3.1	61.8		area dust monitor (ADR1500, Thermo Fisher scientific Inc.)	day & night time
												75	9.04	4					30.18	4.1	63.7
												110	10.07	4.2					29.62	4.2	64.6
							night time					30	5.46	2.1					27.51	2.7	75.9
												75	7.19	2.9					27.54	3.6	76.9
												110	2.9	3.2					27.1	3.7	76.8
8	Vertical distribution characteristics of PM in the surface layer of Guangzhou	2005	china	Guangzhou	spring					Canton Tower	table	121	42.3		49.5								a GRIMM 180 aerosol particle spectrometer (Germany)	four season
					summer								19.2		23.4
					autumn								41.3		51
					winter								48.9		55.6
					annual mean								38.2		44.1
					spring							454	30.9		34.8
					summer								20.5		28
					autumn								27.8		32.6
					winter								33.9		38.3
					annual mean								30.4		35.7
9	Vertical structures of PM10 and PM 2.5 and their dynamical character in low atmosphere in Beijing urban areas	2007	china	Beijing	10―26 August	10:00 LT 10th to 09:00 LT 11th August				IAP CAS Tower	table	8	118		169.8								TSI Dust Track Model 8520 Aerosol monitors& Mini Volume sampler	clean & pollution day
												100	101.7		153.1
												200	102.6		142.5
												320	92.5		141.7
												8	50.4		79.8
												100	35.4		55.8
												200	14		17.7
												320	3.5		18.6
											graph	0					27
												8					59
												20					60
												50					58
												80					55
												100					54
												140					35
												200					30
												240					21
												320					18
												0					51
												8					52
												20					53
												50					54
												80					53
												100					52.5
												140					41
												200					49.5
												240					50
												320					42
10	Study on Vertical Profiling of Particulates in Ambient Air, Exposure Assessment of Inhabitants in High Rise Buildings and Assessment of AQI, in Chennai City	2007	india	Chennai	January to March 2013	24h				AMT(wing 1) away from traffic road	colomn	14.52	35		115								high volume samplers (model no. APM 430) & Haz -dust environmental air monitor (model : EPAM-5000) and ambient fine dust sampler (AFDS)	near and away from traffic way
												28.44	66		92
												42.36	83		88
												56.28	45		61
										AMT(wing 2) away from traffic road		14.52	31		89
												28.44	35		72
												42.36	59		58
												56.28	39		45
										AMT(wing 3) away from traffic road		14.52	22		122
												28.44	52		102
												42.36	78		89
												56.28	45		80
										AMT(wing 4) away from traffic road		14.52	41		106
												28.44	62		103
												42.36	84		90
												56.28	45		84
										AMT(wing 5) away from traffic road		14.52	18		110
												28.44	78		98
												42.36	85		85
												56.28	39.5		78
										SSA (near traffic road)		6.78	42		102
												19.08	43		127
												31.38	44		115
												43.68	57		100
11	Seasonal and vertical characteristics of particulate and elemental concentrations along diverse street canyons in South India	2008	india	Chennai	January–February, March–May, June– September, and October–December	24h				Non-street canyon (NSC)	graph	3	27		82							viaduct	Ambient Fine Dust Samplers (AFDS) (Make: Instrumex, India; Model No. IPM-FDS-2.5μ/10μ)	Non-street canyon, street canyon, Street canyon with viaduct (also different season)
												16	30		100
												37	37		85
												3	33		79.5
												16	37		85
												37	32		84
												3	24		42.5
												16	30		60
												37	40		55
												3	34.5		62
												16	30		52
												37	24.5		53
												3	24.5		43
												16	20		33
												37	19		20
												3	26		43
												16	24.5		40
												37	19.5		37
												3	14		43
												16	13		58
												37	19		64
												3	13.5		44
												16	10		64
												37	16		52
												3	15		43
												16	15.5		64
												37	20		64
												3	25.5		55
												16	17		29
												37	21		30
												3	21.5		38
												16	9		36.5
												37	13		29
												3	14		38
												16	9		39
												37	9.5		38.5
										street canyon (SC)	graph	3	49.5		185
												16	55		118
												38	64		100
												3	50		140
												16	40		103
												38	40.5		90
												3	53		120
												16	54		92
												38	57		84
												3	19		35
												16	20		49
												38	20.5		54
												3	12		31
												16	14		38
												38	14		41
												3	15		30
												16	15.5		38
												38	17		42
												3	20		63
												16	23		70
												38	24		57
												3	23.5		72
												16	19		93
												38	19.5		70
												3	19		53
												16	23.5		84
												38	19		74
												3	19.5		139
												16	21		173
												38	18.5		122
												3	40		96
												16	55		140
												38	49.5		109
												3	23.5		90
												16	26		164
												38	23.5		88
										street canyon with viaduct (SCV)	graph	3	56		108
												17	64.5		129
												37	38		69
												3	62		125
												17	69		132
												37	40		80
												3	56		130
												17	57		132
												37	37.5		84
												3	17		55
												17	20		55
												37	15		35
												3	21.5		60
												17	19		56
												37	12		33
												3	21		55
												17	19.5		45
												37	14.5		37
												3	20.5		62
												17	20		62.5
												37	14.5		48
												3	28		66
												17	30		62
												37	34.5		41
												3	31.5		68
												17	31		60
												37	25.5		45
												3	39.5		54
												17	35		45
												37	32		30
												3	32.5		61.5
												17	32.5		60
												37	29		38
												3	35.5		124
												17	34		126
												37	26		84
12	Prediction of vertical PM2.5 concentrations alongside an elevated expressway by using the neural network hybrid model and generalized additive model	2009	china	Shanghai	two day (14th February and 23th February)	morning (7:00 a.m. to 12:00 p.m) and afternoon (1:00 p.m. to 6:00 p.m.)				Shangzhong Building	graph	9	84										Elevated Expressway (20m)	two day
												15	80.5
												21	75
												24	87.5
												27	80.5
												33	78
												39	76
												45	74
												9	69.5
												15	66
												21	59
												24	69
												27	59
												33	55
												39	55.5
												45	54.5
13	Preparation of electrochemical sensor assisted unmanned aerial vehicles system for SO2, O3, NO2, CO and PM2.5/PM10 detection in air	2011	china	Jilin						Jilin Engineering Normal University (location 1)	graph	0	127		155		110						UAVs
												50	100		137		117
												100	85		117		125
												150	90		140		146
												200	82		122		152
												250	105		160		185
												300	127		181		226
												350	120		156		240
												400	145		200		265
												450	150		190		285
												500	110		126		305
										(location 2)	graph	0	83		100		130
												50	65		91		127
												100	41		70		130
												150	39		66		145
												200	38		69		160
												250	37		68		154
												300	45		72		175
												350	75		97		177
												400	92		109		220
												450	92		110		270
												500	83		106		266
										(location 3)	graph	0	90		100		110
												50	100		130		102
												100	112		145		100
												150	114		142		112
												200	116		150		140
												250	110		130		200
												300	106		120		225
												350	92		118		250
												400	100		122		272
												450	145		149		330
												500	140		151		345
										(location 4)	graph	0	81		102		98
												50	51		71		80
												100	65		79		78
												150	95		95		75
												200	102		99		100
												250	70		90		125
												300	45		65		170
												350	76		81		175
												400	46		50		195
												450	44		52		210
												500	45		51		180
										(location 5)	graph	0	131		168		75
												50	141		188		80
												100	171		190		82
												150	165		184		105
												200	148		162		130
												250	130		140		152
												300	78		110		177
												350	91		110		183
												400	128		92		210
												450	101		89		230
												500	121		118		268
14	Vertical Distribution of Urban Near-surface Pollutant PM2.5 Based on UAV Monitoring Platform	2011	china	Xi’an	January 21, 2018		8:00 a.m.			waters	table	0	427										UAV	water. Green space, road
												10	435
												20	430
												30	435
												40	431
												50	414
												60	392
												70	388
												80	382
												90	364
												100	295
										green space		0	435
												10	434
												20	430
												30	429
												40	417
												50	413
												60	384
												70	340
												80	257
												90	237
												100	223
										roads		0	425
												10	408
												20	394
												30	363
												40	355
												50	276
												60	251
												70	239
												80	198
												90	201
												100	189
							11:00 a.m.			waters	table	0	458
												10	466
												20	473
												30	489
												40	491
												50	485
												60	484
												70	492
												80	500
												90	488
												100	489
										green space		0	496
												10	489
												20	488
												30	487
												40	491
												50	493
												60	487
												70	483
												80	473
												90	461
												100	457
										roads		0	456
												10	454
												20	440
												30	435
												40	429
												50	425
												60	432
												70	438
												80	434
												90	425
												100	430
							14:00p.m.			waters	table	0	370
												10	371
												20	368
												30	374
												40	375
												50	374
												60	358
												70	360
												80	357
												90	355
												100	351
										green space		0	369
												10	366
												20	370
												30	365
												40	367
												50	369
												60	364
												70	366
												80	369
												90	368
												100	365
										roads		0	365
												10	357
												20	361
												30	360
												40	360
												50	354
												60	362
												70	363
												80	362
												90	360
												100	353
15	Impact of nocturnal planetary boundary layer on urban air pollutants: Measurements from a 250-m tower over Tianjin, China	2014	china	Tianjin	from September 2006 to November 2006	24h	00:30 a.m			meteorological tower	graph	0						32						24 h two month
												40						20
												120						17
												220						7
							01:30 a.m					0						32
												40						21
												120						16
												220						10
							02:30 a.m					0						31
												40						22
												120						18
												220						9
							03:30 a.m					0						31.5
												40						23
												120						21.5
												220						7.5
							04:30 a.m					0						33
												40						22.5
												120						18.5
												220						7.5
							05:30 a.m					0						49
												40						31.5
												120						30.5
												220						9.5
							06:30 a.m					0						65
												40						48
												120						48
												220						12
							07:30 a.m					0						59
												40						42
												120						52
												220						20
							08:30 a.m					0						50
												40						44
												120						51
												220						29
							09:30 a.m					0						40.5
												40						28.5
												120						40
												220						24
							10:30 a.m					0						35
												40						22
												120						34.5
												220						19
							11:30 a.m					0						28
												40						19
												120						28.5
												220						15
							12:30 p.m					0						24
												40						15.5
												120						24.5
												220						14
							13:30 p.m					0						21
												40						15
												120						22
												220						11
							14:30 p.m					0						21.5
												40						15
												120						22.5
												220						11.5
							15:30 p.m					0						25
												40						15.5
												120						21
												220						11.5
							16:30 p.m					0						30
												40						16
												120						20
												220						11.5
							17:30 p.m					0						39
												40						19
												120						18.5
												220						11
							18:30 p.m					0						41
												40						20.5
												120						20
												220						11
							19:30 p.m					0						40
												40						20
												120						20
												220						10.5
							20:30 p.m					0						42
												40						23
												120						20.5
												220						11.5
							21:30 p.m					0						42
												40						21
												120						23.5
												220						11
							22:30 p.m					0						40.5
												40						21
												120						20.5
												220						9
							23:30 p.m					0						40
												40						21
												120						21
												220						9.5
							00:30 a.m			meteorological tower	graph	0						28
												40						15
												120						20
												220						9
							01:30 a.m					0						27.5
												40						15
												120						21
												220						9
							02:30 a.m					0						27.5
												40						15.5
												120						21.5
												220						9
							03:30 a.m					0						27
												40						15
												120						21
												220						9.5
							04:30 a.m					0						28.5
												40						16
												120						20.5
												220						10
							05:30 a.m					0						40
												40						22.5
												120						25
												220						10.5
							06:30 a.m					0						60
												40						30
												120						38
												220						19
							07:30 a.m					0						59
												40						29.5
												120						45
												220						17.5
							08:30 a.m					0						52
												40						29
												120						50
												220						20
							09:30 a.m					0						43
												40						22
												120						45
												220						26
							10:30 a.m					0						32
												40						20
												120						36
												220						21
							11:30 a.m					0						27
												40						18
												120						30
												220						18.5
							12:30 p.m					0						23
												40						15
												120						26
												220						16
							13:30 p.m					0						23.5
												40						15
												120						26.5
												220						14
							14:30 p.m					0						24
												40						14.5
												120						26.25
												220						13
							15:30 p.m					0						26
												40						14.5
												120						25.5
												220						12.5
							16:30 p.m					0						40
												40						18
												120						28
												220						12
							17:30 p.m					0						42
												40						20
												120						30
												220						11.5
							18:30 p.m					0						43
												40						19.5
												120						28
												220						10.5
							19:30 p.m					0						42
												40						25
												120						28
												220						10
							20:30 p.m					0						42.5
												40						26
												120						27.5
												220						9
							21:30 p.m					0						40
												40						18
												120						21
												220						10
							22:30 p.m					0						38
												40						17.5
												120						22
												220						9.5
							23:30 p.m					0						32
												40						16.5
												120						21.5
												220						9
16	Evaluation of regional background particulate matter concentration based on vertical distribution characteristics	2014	china	Tianjin	1 July to 30 September 2009	24h	1 a.m.			meteorological tower	graph	2	84.5
												40	86.5
												120	79
												220	62.5
							2 a.m.					2	85
												40	87
												120	76
												220	71
							3 a.m.					2	90
												40	91
												120	86.5
												220	75.5
							4 a.m.					2	89.5
												40	90.5
												120	84
												220	73
							5 a.m.					2	89
												40	89.5
												120	83
												220	75
							6 a.m.					2	92
												40	93
												120	88
												220	79
							7 a.m.					2	102
												40	101
												120	92
												220	78
							8 a.m.					2	109
												40	111
												120	101
												220	79
							9 a.m.					2	111
												40	112
												120	110
												220	99
							10 a.m.					2	90
												40	91
												120	104
												220	104
							11 a.m.					2	70
												40	79
												120	84
												220	97
							12 p.m.					2	73
												40	74
												120	81
												220	91
							13 p.m.					2	72
												40	72
												120	76
												220	86
							14 p.m.					2	66
												40	66
												120	70
												220	80
							15 p.m.					2	61
												40	60
												120	70
												220	76
							16 p.m.					2	59
												40	62
												120	63
												220	75
							17 p.m.					2	71
												40	70
												120	71
												220	73
							18 p.m.					2	70.5
												40	73
												120	72
												220	72.5
							19 p.m.					2	83
												40	82
												120	72
												220	70
							20 p.m.					2	79
												40	80
												120	70
												220	60
							21 p.m.					2	84
												40	82.5
												120	69.5
												220	62
							22 p.m.					2	78
												40	80
												120	69
												220	60
							23 p.m.					2	80
												40	81
												120	65
												220	61
							00 a.m.					2
												40	82
												120	72
												220	62
											table	10			140
												40			120
												120			108
												220			80
17	Application of Positive Matrix Factorization in the Identification of the Sources of PM2.5 in Taipei City	2014	Taiwan	taipei city	in the summer (during the southwest monsoon season)	24h					graph	40	6										air quality monitoring station (MET-ONE 1020)	different hour
												220	5
												390	4
												40	9
												220	8
												390	6
												40	13.5
												220	13
												390	10
												40	14
												220	13.5
												390	12
												40	12
												220	10.5
												390	9
												40	9.5
												220	10
												390	8
												40	10
												220	11
												390	8
												40	16
												220	16.5
												390	15
												40	15.5
												220	17
												390	15.5
												40	17
												220	20
												390	19
												40	12
												220	13
												390	11
							3LT				graph	40	10
												220	10.1
												390	10.4
							8					40	12
												220	12
												390	12.5
							10					40	21
												220	22.3
												390	22
							12					40	28
												220	38
												390	27.5
							14					40	22
												220	30
												390	21
							16					40	18
												220	20
												390	17
							21					40	11
												220	10.5
												390	11.3
							3LT				graph	40	9
												220	8
												390	8.3
							8					40	12
												220	11
												390	11.2
							10					40	11.7
												220	12.4
												390	11.3
							12					40	15
												220	20
												390	14.5
							14					40	12
												220	17
												390	11.6
							16					40	11.9
												220	12.1
												390	10.1
							21					40	10.8
												220	9.8
												390	9.1
18	Vertical Structure of Air Pollutant Transport Flux as Determined by Ground-Based Remote Sensing Observations in Fen-Wei Plain, China	2014	china	Luoyang	16 January to 8 March 2020	08:00–18:00 local standard time	PM2.5 concentrations:period I (<35 ug/m3)				graph	50					110			3.8			MAX-DOAS	different pm2.5 concentraion
												150					100			4.9
												250					90			5.4
												350					80			5.8
												450					70			5.9
							PM2.5 concentrations:period II (35-75 ug/m3)					50					280			0.4
												150					210			0.8
												250					170			1.1
												350					130			1.1
												450					90			1.2
							PM2.5 concentrations:period III (35-75 ug/m3)					50					375			0.7
												150					230			0.75
												250					180			0.9
												350					150			1
												450					100			0.95
							period IV (>115 ug/m3)					50					450			0.95
												150					310			1.1
												250					210			1.2
												350					180			1.3
												450					140			1.3
19	A land use regression model of nitrogen dioxide and fine particulate matter in a complex urban core in Lanzhou, China	2015	china	Lanzhou	four seasons in 2016–2017	two weeks	annual average			facing traffic	graph	3	72				54						Ogawa badges(bo2) DataRAM(pm2.5)	windows facing and facing away from traffic
												12	72				52
												24	72				52.5
												36	68				55
												48	68				52.5
												60	72				51
												72	69.5				47
												84	68				45
												96	78				46
							annual average			facing away from traffic	graph	3	62				49
												12	65				55.5
												24	62.5				54.5
												36	62				57
												48	60				56
												60	65				54.5
												72	59.5				56.5
												84	59.5				54
												96	59				55.5
							seasonal average (no2) & only morning for PM2.5			facing traffic	graph	3	88				51
												12	83.5				52
												24	78.5				50.7
												36	71				50.3
												48	69.5				50
												60	68.5				44.5
												72	68				40.5
												84					39.5
												96	72				40
							seasonal average & only afternoon for PM2.5			facing traffic	graph	3	58.5				49
												12	61				48.5
												24	67				48
												36	65				48.5
												48	67.5				45
												60	78				46
												72	72				43
												84	72.5				38
												96	82				39
							seasonal average			facing traffic	graph	3					51
												12					49
												24					49.5
												36					52
												48					51
												60					49
												72					41.5
												84					41
												96					42
							seasonal average			facing traffic	graph	3					68
												12					60.5
												24					68.5
												36					70.5
												48					70
												60					68
												72					63
												84					59.5
												96					62
							seasonal average & only morning for PM2.5			facing away from traffic	graph	3	65				49.5
												12	70				53
												24	65.5				53
												36	66				54
												48	64				53.5
												60	64				52.5
												72	61				54
												84	51.5				52
												96	56				52.5
							seasonal average & only afternoon for PM2.5			facing away from traffic	graph	3	59.5				42
												12	60				48
												24	60				47.5
												36	58.5				48
												48	57.5				47.5
												60	66				48.5
												72	57.5				48
												84	66				47.5
												96	59				47
							seasonal average			facing away from traffic	graph	3					46
												12					55
												24					58
												36					59
												48					58.5
												60					58.7
												72					60
												84					57.5
												96					57
							seasonal average			facing away from traffic	graph	3					59
												12					68
												24					61
												36					70
												48					67.5
												60					61.5
												72					67.5
												84					62
												96					70
20	Traffic-generated airborne particles in naturally ventilated multi-storey residential buildings of Singapore: Vertical distribution and potential health risks	2015	Singapore			24h				PB	table	back ground	22.11	4.9								tree	2 MiniVol samplers	biulding
												12	45.63	5.3
												30	62.17	6.1
												46.5	33.36	3.9
												back ground	23.67	5.2
												12	48.75	4
												30	61.48	5
												46.5	35.63	4.2
												back ground	20.78	4.1
												12	36.8	4.9
												30	49.33	4.4
												46.5	26.97	3.3
												back ground	22.98	3.9
												12	37.25	4.7
												30	53.91	5.6
												46.5	28.36	4.1
												back ground	23.96	4.5
												12	39.11	5.7
												30	54.14	4.1
												46.5	30.69	4.5
										SB	table	back ground	24.25	3.9
												12	58.49	4.4
												30	73.87	5
												46.5	45.32	5.4
												back ground	22.98	4.5
												12	60.28	5.5
												30	75.91	4.9
												46.5	50.01	4.6
												back ground	23.67	4.9
												12	52.67	4.9
												30	65.39	4.1
												46.5	41.33	5
												back ground	24.01	5
												12	51.76	5.1
												30	66.83	4.2
												46.5	40.03	3.9
												back ground	22.83	4.4
												12	53.55	5.7
												30	68.76	4
												46.5	39.95	4.9
21	Evaluation and Evolution of MAX-DOAS-observed Vertical NO2 Profiles in Urban Beijing	2017	china	Beijing	1 April to 31 May 2019		0			roof of the building of the Chinese Academy of Meteorological	graph	60					20.5						a NO-NO2-NOx analyzer (model MMSAC32M)	tower
												160					19
												280					17
							1					60					23.5
												160					20.2
												280					17.2
							2					60					26.5
												160					20.8
												280					17.4
							3					60					28.8
												160					22.5
												280					17.6
							4					60					29.5
												160					23.5
												280					17
							5					60					31.5
												160					26
												280					18.2
							6					60					32.8
												160					28
												280					20.5
							7					60					32
												160					28.5
												280					19.5
							8					60					29.5
												160					28
												280					20.5
							9					60					26.5
												160					27.2
												280					24
							10					60					23
												160					23.8
												280					23.2
							11					60					18.5
												160					20
												280					21.5
							12					60					15.5
												160					17
												280					18.5
							13					60					12.5
												160					14
												280					15.5
							14					60					10.5
												160					12
												280					14
							15					60					9
												160					11
												280					12
							16					60					8.8
												160					12
												280					12.1
							17					60					9.5
												160					14
												280					13.4
							18					60					11.5
												160					18
												280					15.5
							19					60					13
												160					19
												280					17.5
							20					60					13.7
												160					18.6
												280					18.5
							21					60					15.5
												160					19
												280					17.5
							22					60					18.5
												160					20
												280					15
							23					60					19
												160					19.5
												280					15.5
							24					60					20.5
												160					19
												280					17
22	Computational Fluid Dynamics modeling of the trace elements dispersion and comparison with measurements in a street canyon with balconies in the city of Patras, Greece	2017	Greece	Patras	November 15, 2004 and February 28, 2005	started at 5.00 am and stopped at 10.00 p.m				Maizonos street	table	3			81.93
												16			36.9
												21			37.99
												28			40.87
23	Spatial distributions of ultrafine particles and their behavior and chemical composition in relation to roadside sources	2018	japan	tokyo	26 August to 2 September (summer) and from 12 to 20 December (winter) in 2005		day			high-rise building called “Sunshine 60”, in an urban area, Toshima	column	24	21											different season & day and night
							night						21.5
							day					220	22.7
							night						20.9
							day				column	24	20
							night						19
							day					220	16.5
							night						11
24	Tower observed vertical distribution of PM2.5, O3 and NOx in the Pearl River Delta	2018	china	Pearl River Delta			0				graph	70	55					70					Meteorology Tower
												120	51					65
												220	39.5					41
												335	31					35
							1					70	55.5					71
												120	21.5					66
												220	40					40.5
												335	30.5					37.5
							2					70	56					68
												120	50					59.5
												220	39.75					39.5
												335	30					38
							3					70	55					62
												120	49					55.5
												220	39.5					38
												335	29					35
							4					70	54					59.5
												120	49.2					55.3
												220	39.75					37
												335	29.5					34
							5					70	53					55
												120	48.5					53
												220	28.5					32
												335	29					29.5
							6					70	55					60
												120	47					56
												220	28					32.5
												335	28.5					28
							7					70	52					65
												120	47					60.5
												220	28.5					35
												335	28.75					30
							8					70	52.2					71
												120	48.5					69.5
												220	40.5					42
												335	30.5					38
							9					70	54.5					71.5
												120	50					72
												220	44					55.5
												335	34					49
							10					70	54					65
												120	50.1					67
												220	44.2					59.5
												335	38					56
							11					70	55					59.5
												120	50.3					60.5
												220	44.5					50
												335	39					51.5
							12					70	56					50
												120	51.5					52
												220	45.5					48
												335	40					44
							13					70	52					49
												120	51					50
												220	49					40
												335	40					43
							14					70	52					50
												120	52					51
												220	49.8					41
												335	41					43.5
							15					70	55					58
												120	58.5					60
												220	52					41.5
												335	43					43.5
							16					70	55.5					60
												120	60.5					63
												220	51					50
												335	48					51
							17					70	56					65
												120	59.5					65
												220	49					49.5
												335	44					51.5
							18					70	57					72
												120	58.5					70
												220	48					50.5
												335	41					50
							19					70	60					72.5
												120	60.5					70.5
												220	49					48
												335	40					47
							20					70	62.5					90
												120	59.75					79
												220	47					49.5
												335	38					48
							21					70	61.5					88
												120	58					78.5
												220	44					50
												335	36.5					50
							22					70	59.5					80
												120	58					71
												220	44.5					50
												335	35.5					45
							23					70	58					71
												120	56					68.5
												220	43					41
												335	33.5					38
							whole day (clean)			clean and polluted situations	graph	70	34					45.5
												120	31					46
												220	31.5					31
												335	25.5					31.5
							averaged whole day					70	56.5					68
												120	53					66.5
												220	44					43
												335	36					42
							whole day (polluted)					70	62					73
												120	61					70
												220	50					50
												335	45					48.5
							daytime (clean)					70	32					45
												120	30.5					49
												220	38					34
												335	30					38
							averaged daytime					70	54					59
												120	53					60
												220	49					49
												335	41					50
							daytime (polluted)					70	61					62
												120	60.5					65
												220	53					52
												335	47					55
							night (clean)					70	35					46
												120	31					46
												220	29					29.5
												335	23					29.5
							averaged night					70	58					71
												12	53					48
												220	41					40.5
												335	33					39.5
							night (polluted)					70	63					80
												120	60					71
												220	37					45.5
												335	46					40.5
							02:00:00				graph	10							12.8	1.1	64
												20							13.8	0.9	60.5
												40							14	0.8	58.5
												50							13.9	0.6	59
												70	111					184	13.9	0.5	60
												100							13.9	0.65	59
												120	80					62
												150							14.2	0.6	57.5
												160							14.2	0.8	58
												200							14.1	1.45	58.5
												220	56					32
												250							13.9	0.9	59
												300							13.2	0.8	61.5
												320							13	0.7	62.5
												335	60					68
												350							12.9	0.85	63
							08:00:00					10							13.5	0.9	65
												20							13.2	0.75	63
												40							13.3	0.4	60.5
												50							14.2	0.25	59
												70	112					160	14	0.35	59.5
												100							13.95	0.45	58
												120	105					158
												150							13.2	1	59
												160							13	1.1	59.1
												200							13.75	1.5	51
												220	58					31
												250							13.8	2.9	48
												300							13.74	3.9	46
												320							13.72	4.15	46.5
												335	57					41
												350							13.65	4.25	49
							14:00:00					10							21	1.38	33
												20							20.9	1.37	31
												40							20.5	1.35	31.5
												50							20.4	1.3	31.5
												70	85					42	20.05	1.31	35
												100							20.1	1.25	31
												120	94					48
												150							19.5	1.37	31.5
												160							19.6	1.29	32.5
												200							19.2	1.24	32
												220	65					41
												250							18.5	1.23	33.5
												300							17.9	1.33	35
												320							17.8	1.27	34
												335	51					50
												350							17.5	1.35	35.5
							20:00:00					10							19	0.7	40
												20							19.1	0.65	38.5
												40							19.05	0.35	39
												50							19	0.3	38.75
												70	110					159	18.9	0.35	40.5
												100							18.8	0.33	38.5
												120	119					138
												150							18.3	0.3	38.5
												160							18.2	0.4	39.9
												200							18.1	0.45	37.8
												220	69					46
												250							17.9	0.45	39.5
												300							17.4	0.6	39.4
												320							17.2	0.7	38.5
												335	43					43
												350							17	0.75	39.9
							02:00:00				graph	10							15.1	0.6	71
												20							15.5	0.25	70.5
												40							15.6	0.25	69
												50							15.55	0.4	69.5
												70	84					185	15.85	1.7	68.5
												100							15.9	1.75	69
												120	59					115
												150							15.92	1.4	68.2
												160							15.91	1.35	68
												200							15.5	1.6	71
												220	41					55
												250							15.3	1.2	70
												300							15.5	1.8	69.5
												320							15.6	1.25	66.75
												335	23					30
												350							15.25	2.07	69
							08:00:00					10							16.9	0.65	70
												20							16.8	0.6	71
												40							16.7	0.55	70.5
												50							16.5	0.57	70.75
												70	80					120	16.15	1.49	70.5
												100							16.1	2	70.75
												120	72					105
												150							16	2.7	70.75
												160							15.95	2.65	70
												200							15.94	2.7	70
												220	45					58
												250							15.95	1.8	68
												300							15.93	1.75	68.75
												320							15.9	2.15	69
												335	34					38
												350							15.9	2.9	67.75
							14:00:00					10							20.5	2	58.5
												20							20.35	2.05	59
												40							20.15	2.12	59.5
												50							20.1	2.0.5	60
												70	92					140	19.9	2	60.5
												100							19.85	1.95	60.2
												120	104					135
												150							19.2	1.55	61.4
												160							19.1	1.55	61.5
												200							18.8	1.2	62.5
												220	79					115
												250							18.6	1	62.2
												300							18.2	0.85	64
												320							18	0.9	64.5
												335	69					105
												350							17.95	0.7	64.5
							20:00:00					10							19.8	0.45	60.5
												20							19.9	0.25	59.5
												40							20	0.3	58.5
												50							19.95	0.35	58.7
												70	139					194	19.85	0.7	58
												100							19.8	0.74	57.5
												120	149					174
												150							19.2	1.4	57.75
												160							19.1	1.45	58
												200							18.8	1.2	59
												220	104					150
												250							18.55	1.6	58.8
												300							18.2	1.25	59.7
												320							17.95	1.7	60
												335	90					98
												350							17.85	2.1	60.5
25	Vertical distributions of boundary-layer ozone and fine aerosol particles during the emission control period of the G20 summit in Shanghai, China	2018	china	Shanghai	from 23 August to 13 September 2016	between 8:00 and 18:00	8:00-9:00				graph	0	51										UAS (Model: M600, DJI Technology Co., Ltd., China)
												50	50
												100	52
												150	52.1
												200	52.5
												250	51.5
												300	49
												350	48.8
												400	48
												450	45
												500	40.5
							10:00-12:00					0	42.5
												50	42
												100	42.5
												150	42.75
												200	42.85
												250	43
												300	43.2
												350	42.85
												400	41.8
												450	41
												500	40
							13:00-15:00					0	39.5
												50	38
												100	38.5
												150	38.75
												200	37
												250	36.5
												300	36
												350	36.25
												400	37
												450	38.5
												500	36.25
							16:00-18:00					0	39
												50	39.5
												100	38
												150	37.8
												200	37.6
												250	37.4
												300	37.2
												350	37
												400	38.5
												450	39.5
												500	39
							08:00:00				graph	0	32
												50	31.5
												100	35
												150	35.5
												200	36
												250	40.5
												300	35.75
												350	27
												400	24.5
												450	28
												500	26
							09:00:00					0	44
												50	46
												100	57
												150	57
												200	61
												250	58
												300	55
												350	53
												400	60
												450	67.5
												500	66.5
							12:00:00					0	43.5
												50	44.5
												100	46.5
												150	48.5
												200	47.5
												250	50
												300	51.5
												350	53
												400	53.5
												450	54
												500	58
							15:00:00					0	56.5
												50	58
												100	59.5
												150	63.5
												200	60.5
												250	60.5
												300	67
												350	73
												400	67
												450	65
												500	65.5
							17:00:00				graph	0	38
												50	38.5
												100	36.5
												150	39.5
												200	35.5
												250	35.5
												300	36
												350	35.75
												400	38
												450	42
												500	39.5
							08:00:00					0	76
												50	78
												100	74.5
												150	75
												200	77.5
												250	77
												300	77.75
												350	79.5
												400	75
												450	73
												500	77.5
							09:00:00					0	76.5
												50	78.5
												100	79
												150	77
												200	78.75
												250	80
												300	81.5
												350	83
												400	82
												450	82.5
												500	67
							10:00:00					0	70.5
												50	72.5
												100	75
												150	72.5
												200	74
												250	77
												300	76.75
												350	76.5
												400	77.5
												450	75.5
												500	76
							11:00:00				graph	0	65.5
												50	62
												100	60.5
												150	60
												200	61.5
												250	61
												300	61
												350	61.5
												400	92
												450	59.5
												500	54.5
							15:00:00					0	62.5
												50	62.4
												100	62
												150	61.8
												200	61
												250	57.5
												300	52
												350	55
												400	60
												450	48.5
												500	42
							16:00:00					0	60.5
												50	59.5
												100	57.5
												150	57.2
												200	57
												250	45.5
												300	40.5
												350	45.5
												400	47
												450	39.5
												500	38
							17:00:00					0	63
												50	63.5
												100	59
												150	60
												200	59.3
												250	53.5
												300	55.5
												350	46.5
												400	38.5
												450	39.5
												500	40
							08:00:00				graph	0	69
												50	66
												100	67
												150	64
												200	65
												250	61.5
												300	62
												350	63
												400	69
												450	70
												500	65.5
							10:00:00					0	46
												50	43
												100	44.5
												150	45.5
												200	44.5
												250	44.25
												300	44
												350	44
												400	37.5
												450	28
												500	22
							11:00:00					0	31.5
												50	32
												100	31.5
												150	31.5
												200	27.5
												250	27
												300	24
												350	24.5
												400	24
												450	21
												500	18.5
							15:00 ascent					0	29.5
												50	30
												100	29
												150	28.5
												200	28
												250	29
												300	29
												350	31.5
												400	32
												450	36.5
												500	40.5
							15:00 descent					0	98.5
												50	102.5
												100	102
												150	109
												200	100
												250	84
												300	62
												350	56.5
												400	36.5
												450	37
												500	36.5
26	Three-dimensional analysis of ozone and PM2.5 distributions obtained by observations of tethered balloon and unmanned aerial vehicle in Shanghai, China	2018	china	shanghai	May 25, 2016		08:10:00				graph	0	120				7.896						uav	different time
												50	91				8.084
												100	90				9.4
												150	90				7.144
												200	89				6.204
												250	87				6.956
												300	76				6.768
												350	77				6.956
												400	74				6.674
												450	50				5.452
												500	32				4.888
							10:10:00					0	91				7.896
												50
												100
												150	89				4.136
												200	89				4.7
												250	89				6.016
												300	90				6.016
												350	87				5.452
												400	57				3.76
												450	30				4.324
												500	27				3.948
							10:40:00					0	100				6.768
												50
												100
												150	89				4.324
												200	91				4.23
												250	91				3.854
												300	90.5				7.144
												350	91				4.23
												400	80				6.298
												450	51				6.204
												500	25				6.298
							11:20:00					0	111				7.05
												50
												100
												150	92				3.854
												200	92				3.76
												250	93				3.478
												300	62				3.384
												350	58				3.948
												400	27				4.418
												450	30				3.854
												500	30.5				5.264
							11:50:00					0	109				7.426
												50
												100
												150	92				3.478
												200	92				5.264
												250	93				4.136
												300	59				4.23
												350	46				3.854
												400	27				3.384
												450	28				4.512
												500	29				5.358
							14:50:00					0	91				7.802
												50
												100
												150	75				7.708
												200	77				4.7
												250	40				4.512
												300	36				4.23
												350	45				3.478
												400	44				5.828
												450	44.5				4.324
												500	45.5				3.384
							15:20:00					0	90				7.99
												50
												100
												150	75				4.512
												200	76				5.64
												250	40				4.042
												300	36				5.452
												350	45				4.136
												400	48				5.452
												450	44				5.358
												500	44.5				2.068
							16:50:00					0	95				14.852
												50	80				14.664
												100	79				15.04
												150	78				9.588
												200	81				5.64
												250	75				3.76
												300	65				5.64
												350	53				5.828
												400	52				5.264
												450	58				5.17
												500	70				7.426
27	Investigating vertical distribution patterns of lower tropospheric PM2.5 using unmanned aerial vehicle measurements	2018	china	the Yangtze River Delta	August, October, December 2014 and February 2015		06:25:00				graph	0	38										uav	different time different date
												300	23
												400	25
												500	20.5
							10:15:00					0	34.5
												300	35
												400	30
												500	22
							14:10:00					0	25
												300	25.5
												400	24.5
												500	25
							16:20:00					0	27
												300	25
												400	24.5
												500	24.5
							07:30:00					0	53
												300	41
												400	39
												500	27
							10:00:00					0	35.5
												300	32
												400	32.5
												500	33
							14:00:00					0	32.5
												300	29
												400	29
												500	29
							15:45:00					0	34
												300	30.5
												400	30.5
												500	30.5
							07:20:00					0	104.5
												300	68
												400	49
												500	39
							10:35:00					0	59
												300	36
												400	35
												500	30
							14:20:00					0	38
												300	36
												400	35
												500	34
							15:30:00					0	37
												300	32
												400	30.5
												500	30
							08:05:00					0	177
												300	110
												400	11
												500	105
							10:40:00					0	76
												300	77
												400	74
												500	71
							14:10:00					0	24
												300	26
												400	26.5
												500	26
							15:20:00					0	23.5
												300	24.5
												400	24.5
												500	24.5
28	Vertical variations of particle number concentration and size distribution in a street canyon in Shanghai, China	2018	china	shanghai	30–31 May and 23–25 November					street canyon	coloumn	1.5	125										TSI Model 8520 Aerosol Monitor	apartment height
												8	124
												20	123
												38	122
												1.5	375
												8	325
												20	275
												38	260
29	Vertical distribution of source apportioned PM2.5 using particulate-bound elements and polycyclic aromatic hydrocarbons in an urban area	2019	Taiwan	Taipei	June 2016 to May 2017	24‐h				balconi	table	1.5–8	16.3										multiple Harvard Impactors (Air Diagnostics and Engineering, Inc., Harrison, ME, USA)	apartment
												17–20	15.4
												29–32	15.8
30	Source apportionment of urban PM2.5 using positive matrix factorization with vertically distributed measurements of trace elements and nonpolar organic compounds	2019	Taiwan	Taipei	twice a week during August 30, 2018 to January 31	24‐h						1.5–8	12.3										multiple Harvard Impactors (Air Diagnostics and Engineering, Inc., Harrison, ME, USA)	apartment
												17–20	12.2
												29–32	12.1
31	Vertical profiling of fine particulate matter and black carbon by using unmanned aerial vehicle in Macau, China	2019	china	Macau	February and March	between 05:00 and 06:00 AM					graph	0	46						12.55		64		UAV
												10	46.5						12.56		64
												20	45.5						12.55		63.5
												30	45						12.54		64
												40	44.75						12.53		64.5
												50	44.5						12.53		65
												60	44						12.5		65.5
												70	43.5						12.48		65.5
												80	43.25						12.47		65.5
												90	43						12.46		65.7
												100	42.5						12.45		65.75
												110	42						12.44		65.7
												120	41.5						12.43		65.5
												130	41.25						12.42		65.4
												140	41						12.41		65.4
												150	40.5						12.4		65.4
												160	40.75						12.39		65.4
												170	40						12.38		65.4
												180	39.75						12.37		65.4
												190	39.5						12.36		65.3
												200	39.4						12.35		65.2
												210	39						12.34		65.1
												220	38.75						12.33		65
												230	39						12.32		65.1
												240	38.5						12.31		65
												250	38.25						12.3		64.9
												260	38						12.29		65
												270	38.25						12.28		65
												280	38						12.27		65
												290	37.75						12.26		65.1
												300	38						12.25		65.15
												310	37.5						12.24		65.1
												320	38						12.23		65.1
												330	37.5						12.22		65.1
												340	37						12.21		64.9
												350	36.75						12.2		64.75
												360	36.75						12.19		64.6
												370	36.5						12.18		64.45
												380	36.65						12.17		64.3
												390	36.25						12.16		64.3
												400	36						12.15		64.5
												410	36.25						12.14		64.5
												420	36.5						12.135		64.65
												430	36.25						12.13		64.75
												440	35.75						12.135		64.85
												450	36						12.14		64.95
												460	36						12.15		65.05
												470	35.5						12.16		65.15
												480	35.25						12.17		65.2
												490	35						12.18		65.25
												500	36.65						12.19		65.25
											March	0	29.75						17.6		82
												10	29.9						17.6		82.1
												20	28.8						17.59		82.3
												30	28.6						17.58		82.3
												40	28.7						17.57		82.35
												50	28.7						17.56		82.4
												60	26						17.55		82.55
												70	25.5						17.54		82.65
												80	25						17.53		82.75
												90	23.75						17.52		82.8
												100	23						17.51		82.9
												110	22.5						17.51		82.9
												120	22.2						17.5		82.9
												130	21.7						17.49		82.95
												140	21.2						17.48		82.9
												150	21						17.47		82.85
												160	20.7						17.46		82.8
												170	20.3						17.45		82.75
												180	20						17.45		82.7
												190	20						17.44		82.65
												200	20						17.43		82.6
												210	19.9						17.42		82.65
												220	19.9						17.41		82.6
												230	19.9						17.4		82.5
												240	19.7						17.39		82.4
												250	19.9						17.38		82.3
												260	19.7						17.37		82.2
												270	19.65						17.36		82.1
												280	19.6						17.35		82
												290	19.55						17.34		81.9
												300	19.55						17.33		81.8
												310	19.5						17.33		81.7
												320	19.55						17.32		81.7
												330	19.6						17.31		81.7
												340	19.6						17.3		81.7
												350	19.7						17.29		81.7
												360	19.75						17.28		81.7
												370	19.8						17.27		81.7
												380	19.9						17.26		81.6
												390	19.9						17.25		81.5
												400	20						17.24		81.4
												410	20						17.23		81.3
												420	19.9						17.22		81.2
												430	20						17.21		81.1
												440	19.85						17.21		81
												450	19.6						17.21		80.9
												460	19.7						17.21		80.8
												470	19.85						17.21		80.7
												480	20.2						17.21		80.6
												490	19.9						17.21		80.6
												500	19.95						17.21		80.65
32	Comparison of particle concentration vertical profiles between downtown and urban forest park in Nanjing (China)	2019	china	Nanjing	(Apr. 22 May 14), (Aug. 1 - Aug. 10), (Nov. 1 - Nov. 10) (Jan. 13 - Jan. 24 in 2017)	averaged at least 3 min				Downtown	table	1.5	51.8		70.3								An air sampler, DustTrak, II Model 8532	high rise building and forest
												10	56.1		76.4
												25	53.5		76.9
												35	54.8		76.7
												50	53.4		81.9
												65	52.1		83.7
												80	51		81.5
												100	50.9		78.7
										forest park		1.5	48.8		56.5
												10	45.3		54.2
												25	40.9		50.1
												35	41		47.7
												50	35.9		47
												65	35.1		46.3
												80	30.2		44
												100	27.4		40.1
										Downtown	graph	1.5	38		51.5
												10	27		48
												25	26.5		72
												35	26		49
												50	25.2		71
												65	24.7		40
												80	25.3		53
												100	24.9		50
										forest park		1.5	40		50.1
												10	37.5		49.5
												25	35		47
												35	34		39
												50	33		38.9
												65	31		37.5
												80	27.5		36
												100	25		35
										Downtown		1.5	80		123
												10	70		117
												25	79		124.5
												35	74		112.5
												50	68		105
												65	67.5		106
												80	62		99.8
												100	67		105
										forest park		1.5	54		62
												10	45		55
												25	42		54
												35	41		50
												50	38.5		49
												65	37.5		49
												80	38.5		47.5
												100	39.5		40
										Downtown		1.5	70		96
												10	67		88
												25	61		106
												35	62		87
												50	54.5		90
												65	54		100
												80	51		87.8
												100	49		75
										forest park		1.5	55.5		63.5
												10	48.5		60.5
												25	49		59
												35	49.3		57
												50	49.8		56.8
												65	40.15		56.7
												80	40		56.75
												100	38		50.2
							08:00:00			Downtown	table	1.5	54.5		73.8
												10	55.8		80.6
												25	58.1		86.6
												35	58.1		84.8
												50	57		83.5
												65	56.7		82.1
												80	56.1		81.2
												100	55.3		80.7
							10:00:00					1.5	72.6		107.1
												10	76.8		108.2
												25	75.2		113.9
												35	72.8		105.4
												50	69		100
												65	63.5		93.2
												80	62.7		91.5
												100	61.5		91.1
							13:00:00					1.5	56.1		81.6
												10	58.2		80.6
												25	58.5		84.1
												35	55.3		80
												50	54.6		79
												65	53.7		77.9
												80	53.6		77.4
												100	52.6		76.2
							15:00:00					1.5	57.8		78.4
												10	49.8		66.7
												25	38.1		53.1
												35	37.9		53
												50	37.6		51.8
												65	37.2		50.9
												80	37.1		51.4
												100	36.8		50.6
33	Vertical distribution characteristics of particulate matter beside an elevated expressway by unmanned aerial vehicle measurements	2019	china	Shanghai			perpendicular wind			without vegetations, noise barriers, and buildings (control site, CT)		1.5			127							building noise barrier vegetation	UAV	with barrier
												3			123
												5			121
												7			120
												9			118
												11			116
												13			111
												15			112
												17			116
												19			117
										with vegetations and noise barriers (VN)		1.5			124
												3			123
												5			121
												7			124
												9			119.5
												11			117.5
												13			117
												15			117.2
												17			117.5
												19			119.5
										with vegetations, noise barriers, and buildings (VNB)		1.5			136
												3			132
												5			134
												7			139
												9			133
												11			129
												13			121
												15			120
												17			119
												19			119.5
							along road wind			CT		1.5			151
												3			149
												5			147
												7			148.5
												9			148
												11			147
												13			144
												15			147
												17			141
												19			140.8
										VN		1.5			144.5
												3			145
												5			145.5
												7			145
												9			146
												11			140.5
												13			141
												15			140.7
												17			140.7
												19			140
										VNB		1.5			152
												3			151
												5			151
												7			150
												9			149
												11			149
												13			148
												15			149
												17			150
												19			145
34	Investigating the Role of Meteorological Factors in the Vertical Variation in PM2.5 by Unmanned Aerial Vehicle Measurement	2019	china	Lin’an	between August 2014 and February 2015		flight 1 (sun rise)				graph	0	17						21.5		80		UAV
												300	24						22		82
												400	28.5						22.2		81
												500	25						21.9		80.5
							flight 2 (noon)					0	40						29.8		68
												300	33						24		81.5
												400	30						22.7		81.5
												500	26.5						22.5		80
							flight 3 (after noon)					0	34.5						32.1		60
												300	32.5						28		62
												400	31.5						27		64
												500	30.5						26		65
							flight 4 (dusk)					0	36						32.7		26
												300	32.5						28		40
												400	31.5						27.1		42
												500	30.5						26.8		43
							flight 1 (sun rise)					0	59						22		75
												300	36						18		82
												400	34						17		82
												500	29						15.8		82.5
							flight 2 (noon)					0	45						25		61
												300	36						21		76
												400	35						20		78
												500	33						19		80
							flight 3 (after noon)					0	41						28		50
												300	39						24		60
												400	36.5						22.8		61.5
												500	36						22		62.5
							flight 4 (dusk)					0	42						26		20
												300	40						24		22
												400	39.5						22.8		35
												500	39						22		42
							flight 1 (sun rise)					0	60						6		83
												300	79						9		48
												400	59						9		48
												500	80						8.5		48
							flight 2 (noon)					0	81						17		42
												300	78.5						11.5		49
												400	78						10		48
												500	71						9.8		42
							flight 3 (after noon)					0	80						18		38.5
												300	77						15.1		38.6
												400	79						14		39
												500	80						13		40
							flight 4 (dusk)					0	110						16		40
												300	92						14.9		39
												400	93						14		40.5
												500	94						13		42
							flight 1 (sun rise)					0	106						4		80
												300	85						3		59
												400	65						2.5		43
												500	55						2		40
							flight 2 (noon)					0	60.5						8		35
												300	59.5						6		36
												400	52						4		35
												500	49						3		34.5
							flight 3 (after noon)					0	60						13		27
												300	51						7.5		30
												400	50						6.5		32
												500	49						5.5		34
[truncated: 991 more rows]
